# Supplementary material for: A Non-Synonymous Single Nucleotide Polymorphism in an OPRM1 Splice Variant Is Associated with Fentanyl-Induced Emesis in Women Undergoing Minor Gynaecological Surgery
Source: PLoS One. 2012 Nov 7;7(11):e48416. doi: 10.1371/journal.pone.0048416 (PMC3492352; doi:10.1371/journal.pone.0048416)
Supplement: Table S1 — Primers used for polymerase chain reaction (PCR) and sequencing 3 kbp upstream of the 1st main exon, all 4 main exons and 2 kbp of the 3′ region downstream of the 4th main exon of OPRM1. (XLSX) [file pone.0048416.s004.xlsx]

## Sheet: Supplementary Table 1
	Supplementary Table 1: Primers used for polymerase chain reaction (PCR) and sequencing 3 kbp upstream of the 1st main exon, all 4 main
	exons and 2 kbp of the 3' region downstream of the 4th main exon of OPRM1.
	FRAGMENT	PCR PRIMER		TEMPERATURE (°C)		PF-PR	SEQUENCING PRIMERS Sequence		Distance of sequencing primer from (bp)		Sequenced
		Name	Sequence	Melting	Annealing	size (bp)	Forward	Reverse	Exon start	Exon end	Region
	1	PF1	catagggaaactctgaaataac	60	55	526	catagggaaactctgaaataac	CAATATAGTCTGTCAACCAACC
		PR1	CAATATAGTCTGTCAACCAACC	62
	2	PF2	gggttgctctttgcctgtaa	60	55	636	gggttgctctttgcctgtaa	TTCTTCTTATGCCTGGTGAATC
		PR2	TTCTTCTTATGCCTGGTGAATC	62
	3	PF3	ggaaccttattacggagtaca	60	55	593	ggaaccttattacggagtaca	CCTTGCTGTTCATCTATTCTC			3 kbp
		PR3	CCTTGCTGTTCATCTATTCTC	60							5' upstream
											region
	4	PF4	ggactttcattgtactggtag	60	55	562	ggactttcattgtactggtag	GCTGAAATCTGTCTGCCTGC			(promoter)
		PR4	GCTGAAATCTGTCTGCCTGC	62					NA
	5	PF5	atgaaatatagtggtaaggagtt	60	55	761	atgaaatatagtggtaaggagtt	TAAGTCCATGAGTGCTTCTATTT
		PR5	TAAGTCCATGAGTGCTTCTATTT	62
	6	PF6	cttccctccctgctccctg	64	60	742	cttccctccctgctccctg	CCTTGTTGCCTCCGTTGCC
		PR6	CCTTGTTGCCTCCGTTGCC	62
	7	PF7	atgccacaaccttctgatttc	60	57	799	atgccacaaccttctgatttc	GCTTCCTTTCGCCGCTGC
		PR7	GCTTCCTTTCGCCGCTGC	60
	8	PF8	aagagtgcccagtgaagagacc	64	59	753	aagagtgcccagtgaagagacc	TCCCGCCCAACATTGAGCCT	111	75	1
		PR8	TCCCGCCCAACATTGAGCCT	64
	9	PF9	actcaacaaagcagcatcgtt	60	56	630	actcaacaaagcagcatcgtt	ACATCACCAACATATCAGGCT	194	36	2
		PR9	ACATCACCAACATATCAGGCT	60
	10	PF10	caactgagtttcttccacaat	60	56	773	caactgagtttcttccacaat	CCCTCCATTCTCATCCTCTA	124	88	3
		PR10	CCCTCCATTCTCATCCTCTA	60
	11	PF11	cagtagcatacacaaatgaaga	60	56	648	cagtagcatacacaaatgaaga	GTTACTACGGTGAACTTAACAAA			4
		PR11	GTTACTACGGTGAACTTAACAAA	62					204 bp from start of exon 4
									106 bp from end of exon 4
	12	PF12	accacaccgaggagtccag	62	56	658	accacaccgaggagtccag	GAAACCAGTGAGAAATAAAGAG
		PR12	GAAACCAGTGAGAAATAAAGAG	60
	13	PF13	aaaggtaatctgaaacacagtc	60	55	618	aaaggtaatctgaaacacagtc	AAAGAAACTACTTAGAAGATCG
		PR13	AAAGAAACTACTTAGAAGATCG	58
											2 kbp
	14	PF14	ccaataaacataatctcaagaca	60	56	695	ccaataaacataatctcaagaca	TTCATCAGAAGGAAACACTAAA			3' downstream
		PR14	TTCATCAGAAGGAAACACTAAA	58							region
									NA
	15	PF15	tgctgacttctgagtattcct	60	55	761	tgctgacttctgagtattcct	ATTGTGTATTCTGTGTAGAGTC
		PR15	ATTGTGTATTCTGTGTAGAGTC	60
	16	PF16	gtatgtaaataactgaggagga	60	58	687	gtatgtaaataactgaggagga	AGGAAAGAGGGATGAAGGAG
		PR16	AGGAAAGAGGGATGAAGGAG	60
	PCR Thermocycling Conditions (35 cycles)						Sequencing Thermocycling Conditions (30 cycles)
	98°C for 15 minutes (mins)						96°C for 10 s
	98°C for 45 seconds (s) - denaturation						50°C for 5 s
	Annealing temperature (°C) for 45 s						60°C for 4 mins
	72°C for 45 seconds - extension
	72°C for 10 mins - final extension
	PCR: Polymerase chain reaction
	PF: Forward primer PR: Reverse primer
	Mean number of nucleotides overlapping between non exonic sequenced regions (promoter and 2 kbp 3' downstream region): 145 bp
