# Supplementary material for: A Non-Synonymous Single Nucleotide Polymorphism in an OPRM1 Splice Variant Is Associated with Fentanyl-Induced Emesis in Women Undergoing Minor Gynaecological Surgery
Source: PLoS One. 2012 Nov 7;7(11):e48416. doi: 10.1371/journal.pone.0048416 (PMC3492352; doi:10.1371/journal.pone.0048416)
Supplement: Table S2 — Primers used for polymerase chain reaction (PCR) and sequencing OPRM1 alternative exons. (XLSX) [file pone.0048416.s005.xlsx]

## Sheet: Supplementary Table 2
	Supplementary Table 2: Primers used for polymerase chain reaction (PCR) and sequencing OPRM1 alternative exons
	SPLICE	PCR PRIMER		TEMPERATURE (°C)		PF-PR	SEQUENCING PRIMERS sequence		Distance of sequencing primer from (bp)
	VARIANT	Direction	Sequence	Melting	Annealing	size (bp)	Forward	Reverse	Exon start	Exon end
	MOR1A	PF	cttcaaacgatgcttcagaga	60	55	815	cttcaaacgatgcttcagaga	TTCACCCTATTATCTCCAACAA	126	195
		PR	TTCACCCTATTATCTCCAACAA	60
	MOR1B1	PF	gttgaactcttattcttactcat	60	55	494	gttgaactcttattcttactcat	TCGGAAACTCCTGCTTGTG	250	101
		PR	TCGGAAACTCCTGCTTGTG	60
	MOR1B2	PF	catcatctttaatccgacctc	60	55	881	catcatctttaatccgacctc	CATCTTGGTTATTCATCTCTGA
	MOR1B3	PR	CATCTTGGTTATTCATCTCTGA	60
		PF	ttacaggtgttccaagcccg	62	62	643	ttacaggtgttccaagcccg	GCAATAGGTGAGTCTTTCTCT
		PR	GCAATAGGTGAGTCTTTCTCT	60				CTTGGCCCGTAGGCGATGGT	212 bp from start of region
									114 bp from end of region
		PF	tttattgccattcattcaaccg	60	60	736	tttattgccattcattcaaccg	AAGATTTAGGGTGTTAGAGAC
		PR	AAGATTTAGGGTGTTAGAGAC	58
	MOR1B4	PF	gactgttaagagtttgaatgtc	60	55	775	gactgttaagagtttgaatgtc	CGGTTGAATGAATGGCAATAAA
		PR	CGGTTGAATGAATGGCAATAAA	60
	MOR1B5	PF	gactgttaagagtttgaatgtc	60	55	775	gactgttaagagtttgaatgtc	CGGTTGAATGAATGGCAATAAA
		PR	CGGTTGAATGAATGGCAATAAA	60
	MOR1G1	PF	ctcagtcaaatcaccctaaac	60	55	806	ctcagtcaaatcaccctaaac	GACAAGGTAGAATGTATAGCAT	172	94
	MOR1G2	PR	GACAAGGTAGAATGTATAGCAT	60
	MOR1H
	MOR1H	PF	gccaatgtattccctgccagatt	60	59	447	gccaatgtattccctgccagatt	GCTTCCTTTCGCCGCTGC	118	141
		PR	GCTTCCTTTCGCCGCTGC	60
	MOR1K1	PF	tgtcttgggctgaatgagtta	60	55	620	tgtcttgggctgaatgagtta	CCTGGGTAAGTATCTAGGAG
		PR	CCTGGGTAAGTATCTAGGAG	60
		PF	gaaagtgaaactcccaaagt	60	57	549	gaaagtgaaactcccaaagt	TCCAACCAGAGCCAGTGAG
		PR	TCCAACCAGAGCCAGTGAG	60
		PF	gaatgctggctatctttagag	60	55	532	gaatgctggctatctttagag	TTTGCTAGATTCACCGTTGGT	171 bp from start of region
		PR	TTTGCTAGATTCACCGTTGGT	60					150 bp from end of region
		PF	catacattggaaatacttagtgc	60	55	739	catacattggaaatacttagtgc	TCATAAATCTCCTCAGGGTCA
		PR	TCATAAATCTCCTCAGGGTCA	60
		PF	aagaaagtgaaactcccaaagt	60	60	553	aagaaagtgaaactcccaaagt	GTTCCAACCAGAGCCAGTGA
		PR	GTTCCAACCAGAGCCAGTGA	62
		PF	atggcaccgtgtaaatcagaa	60	55	640	atggcaccgtgtaaatcagaa	CCTGGGTAAGTATCTAGGAG
		PR	CCTGGGTAAGTATCTAGGAG	60
	MOR1O	PF	atttgtttatttactccgctcc	60	56	736	atttgtttatttactccgctcc	TGTGTATTGAGGTGGGCATTA	205	312
		PR	TGTGTATTGAGGTGGGCATTA	60
	MOR1X	PF	gactgctaaacctactccttt	60	55	690	gactgctaaacctactccttt	GCTGTTATCTTACACTGATACT	284	123
		PR	GCTGTTATCTTACACTGATACT	60
	PCR Thermocycling Conditions (35 cycles)						Sequencing Thermocycling Conditions (30 cycles)
	98°C for 15 minutes (mins)						96°C for 10 s
	98°C for 45 seconds (s) - denaturation						50°C for 5 s
	Annealing temperature (°C) for 45 s						60°C for 4 mins
	72°C for 45 seconds - extension
	72°C for 10 mins - final extension
	PCR: Polymerase chain reaction
	PF: Forward primer PR: Reverse primer
	All sequencing primers are sited at least 100 bp away from the start of the alternative exon
